# Supplementary material for: TMED9 coordinates the clearance of misfolded GPI-anchored proteins out of the ER and into the Golgi
Source: PLoS Biol. 2025 Apr 9;23(4):e3003084. doi: 10.1371/journal.pbio.3003084 (PMC12052135; doi:10.1371/journal.pbio.3003084)
Supplement: S1 Data — (XLSX) [file pbio.3003084.s012.xlsx]

## Sheet: Figure 1B
NRK+YFP-PrPm + Cer-CNX +TG
YFP-PrPm and Cer-CNX R values
			TG 0 min				TG 20 min
			Cell 1	Pearson's R value (no threshold)	0.61		Cell 1	Pearson's R value (no threshold)	0.25
			Cell 2	Pearson's R value (no threshold)	0.64		Cell 2	Pearson's R value (no threshold)	0.26
			Cell 3	Pearson's R value (no threshold)	0.68		Cell 3	Pearson's R value (no threshold)	0.28
			Cell 4	Pearson's R value (no threshold)	0.7		Cell 4	Pearson's R value (no threshold)	0.34
			Cell 5	Pearson's R value (no threshold)	0.9		Cell 5	Pearson's R value (no threshold)	0.55
			Cell 6	Pearson's R value (no threshold)	0.7		Cell 6	Pearson's R value (no threshold)	0.27
			Cell 7	Pearson's R value (no threshold)	0.84		Cell 7	Pearson's R value (no threshold)	0.4
			Cell 8	Pearson's R value (no threshold)	0.74		Cell 8	Pearson's R value (no threshold)	0.25
			Cell 9	Pearson's R value (no threshold)	0.87		Cell 9	Pearson's R value (no threshold)	0.5
		Average			0.742222				0.344444
		Std			0.0978409				0.107612
					TG 0 min	TG 20 min
		For graph		Average	0.742222	0.344444
				Std	0.0978409	0.107612

## Sheet: Figure 1D
NRK+YFP-PrPm + Cer-GalT +TG
YFP-PrPm and Cer-GalT R values
		TG 0 min				TG 20 min
		Cell 1	Pearson's R value (no threshold)	0.28		Cell 1	Pearson's R value (no threshold)	0.81
		Cell 2	Pearson's R value (no threshold)	0.17		Cell 2	Pearson's R value (no threshold)	0.69
		Cell 3	Pearson's R value (no threshold)	0.27		Cell 3	Pearson's R value (no threshold)	0.81
		Cell 4	Pearson's R value (no threshold)	0.24		Cell 4	Pearson's R value (no threshold)	0.71
		Cell 5	Pearson's R value (no threshold)	0.35		Cell 5	Pearson's R value (no threshold)	0.79
		Cell 6	Pearson's R value (no threshold)	0.28		Cell 6	Pearson's R value (no threshold)	0.81
		Cell 7	Pearson's R value (no threshold)	0.34		Cell 7	Pearson's R value (no threshold)	0.71
		Cell 8	Pearson's R value (no threshold)	0.21		Cell 8	Pearson's R value (no threshold)	0.77
		Cell 9	Pearson's R value (no threshold)	0.4		Cell 9	Pearson's R value (no threshold)	0.85
		Cell 10	Pearson's R value (no threshold)	0.46		Cell 10	Pearson's R value (no threshold)	0.88
	Average			0.3				0.783
	Std			0.083666				0.0596741
				TG 0 min	TG 20 min
	For graph		Average	0.3	0.783
			Std	0.083666	0.0596741

## Sheet: Figure 1F
NRK+YFP-PrPm or Cer-TMED9 with FusRed-SiT
YFP-PrPm and FusRed-SiT R values
Cer-TMED9 and FusRed-SiT R values
		YFP-PrPm and FusRed-SiT R values									Cer-TMED9 and FusRed-SiT R values
		TG 0 min				TG 20 min					TG 0 min				TG 20 min
		Cell 1	Pearson's R value (no threshold)	0.16		Cell 1	Pearson's R value (no threshold)	0.68			Cell 1	Pearson's R value (no threshold)	0.63		Cell 1	Pearson's R value (no threshold)	0.65
		Cell 2	Pearson's R value (no threshold)	0.41		Cell 2	Pearson's R value (no threshold)	0.88			Cell 2	Pearson's R value (no threshold)	0.69		Cell 2	Pearson's R value (no threshold)	0.57
		Cell 4	Pearson's R value (no threshold)	0.63		Cell 4	Pearson's R value (no threshold)	0.89			Cell 3	Pearson's R value (no threshold)	0.56		Cell 3	Pearson's R value (no threshold)	0.7
		Cell 4	Pearson's R value (no threshold)	0.51		Cell 4	Pearson's R value (no threshold)	0.88			Cell 4	Pearson's R value (no threshold)	0.66		Cell 4	Pearson's R value (no threshold)	0.75
		Cell 5	Pearson's R value (no threshold)	0.52		Cell 5	Pearson's R value (no threshold)	0.86			Cell 5	Pearson's R value (no threshold)	0.69		Cell 5	Pearson's R value (no threshold)	0.76
		Cell 6	Pearson's R value (no threshold)	0.54		Cell 6	Pearson's R value (no threshold)	0.92			Cell 6	Pearson's R value (no threshold)	0.74		Cell 6	Pearson's R value (no threshold)	0.8
	Average			0.461667				0.851667					0.661667				0.705
	Std			0.149378				0.0788282					0.0563964				0.0767572
				PrPm-SiT		TMED9-SiT
				TG 0 min	TG 20 min	TG 0 min	TG 20 min
	For graph		Average	0.461667	0.851667	0.661667	0.705
			Std	0.149378	0.0788282	0.0563964	0.0767572

## Sheet: Figure 2B
Band intensity normalized by GAPDH
		CNX							Normalized by T0		CNX
			T0	T10	T20	T30	T40					T0	T10	T20	T30	T40
		exp1	1.52312	0.891719	0.46989	0.210713	0.0616596				exp1	1	0.585456	0.308506	0.138343	0.0404825
		exp2	1.12048	0.71586	0.510274	0.242585	0.10693				exp2	1	0.638888	0.455407	0.216502	0.0954321
		exp3	1.53043	1.0509	0.820125	0.835076	0.586943				exp3	1	0.686666	0.535878	0.545647	0.383514
		average	1.39134	0.886158	0.600096	0.429458	0.251844				average	1	0.637003	0.433264	0.300164	0.173143
		std	0.191554	0.136835	0.156455	0.28711	0.23767				std	0	0.0413405	0.0941358	0.176491	0.150437
		TMED9							Normalized		TMED9
			T0	T10	T20	T30	T40					T0	T10	T20	T30	T40
		exp1	0.43299	1.15833	1.48677	1.16923	0.359974				exp1	1	2.67518	3.43372	2.70036	0.831368
		exp2	0.689796	1.25093	2.10428	1.44417	0.714131				exp2	1	1.81347	3.05058	2.09362	1.03528
		exp3	0.532677	2.01197	1.95254	2.48414	1.63435				exp3	1	3.7771	3.66551	4.6635	3.06817
		average	0.551821	1.47374	1.84786	1.69918	0.902817				average	1	2.75525	3.38327	3.15249	1.64494
		std	0.105711	0.38246	0.262739	0.566287	0.537096				std	0	0.803644	0.25357	1.09678	1.00982
		TMP21							Normalized		TMP21
			T0	T10	T20	T30	T40					T0	T10	T20	T30	T40
		exp1	0.474317	0.425902	0.806016	0.495657	0.135522				exp1	1	0.897928	1.69932	1.04499	0.285721
		exp2	0.314996	0.403957	0.765569	0.549505	0.376116				exp2	1	1.28242	2.43041	1.74448	1.19403
		exp3	0.200694	0.814389	0.778733	0.754365	0.470165				exp3	1	4.05786	3.8802	3.75878	2.34269
		average	0.330002	0.548083	0.783439	0.599842	0.327268				average	1	2.0794	2.66998	2.18275	1.27415
		std	0.112209	0.18852	0.0168443	0.111453	0.140916				std	0	1.40776	0.906311	1.15043	0.841664

## Sheet: Figure 3B
Band intensity normalized by GAPDH
				PrPm						Normalized by no siRNA ctl	PrPm
					Ctl siRNA	Ctl siRNA TG	siRNA TMED9 ctl	siRNA TMED9 TG				Ctl siRNA	Ctl siRNA TG	siRNA TMED9 ctl	siRNA TMED9 TG
				exp1	0.898095	0.0998657	1.16922	0.601051			exp1	1	0.111197	1.30189	0.669251
				exp2	1.13653	0.0865746	1.02249	0.616005			exp2	1	0.0761746	0.899657	0.685902
				exp3	1.12265	0.251203	1.36375	0.761394			exp3	1	0.223759	1.21476	0.847788
					Ctl siRNA	Ctl siRNA TG	siRNA TMED9 ctl	siRNA TMED9 TG				Ctl siRNA	Ctl siRNA TG	siRNA TMED9 ctl	siRNA TMED9 TG
			Average		1.05243	0.145881	1.18515	0.659484		Average		1	0.137044	1.13877	0.734314
			Std		0.109275	0.0746714	0.139775	0.07232		Std		0	0.0629619	0.172777	0.080526

## Sheet: Figure 3D
Reset efficiency
			Reset cell	Total cell	% cell RESET
	Exp 1	Ctl siRNA	29	29	100
		siRNA TMED9	25	61	40.9836
	Exp 2	Ctl siRNA	56	56	100
		siRNA TMED9	19	58	32.7586
	Exp 3	Ctl siRNA	51	51	100
		siRNA TMED9	18	61	29.5082
			% cell with peri.-located YFP-PrPm
	For graph		Ctl	siRNA TMED9
		Exp 1	100	40.9836
		Exp 2	100	32.7586
		Exp 3	100	29.5082
		Average	100	34.4168
		Std	0	4.82932

## Sheet: Figure 3F
	YFP-PrP* siCTL	in blue dots
	NRK (Parent) siCTL	in black dots
	YFP-PrP* siCTL		NRK Parent siCTL
	αTMED9-AF568 intensity (A.U.)	αGFP-AF660 intensity (A.U.)	αTMED9-AF568 intensity (A.U.)	αGFP-AF660 intensity (A.U.)
1	1347.51	242.123	1086.42	150.676
2	1412.47	305.032	1125.47	161.955
3	1104.68	287.387	1037.38	151.63
4	1328.67	306.803	1080.07	153.537
5	1272.07	211.265	1142.21	152.042
6	978.521	226.971	1441.65	158.982
7	927.88	260.303	1329.17	166.943
8	925.745	285.938	1176.24	165.953
9	1045.71	265.188	1073.8	148.844
10	1149.64	260.715	943.928	156.134
11	1266.73	282.221	1507.49	167.481
12	1052.69	282.561	1400.93	171.943
13	979.95	254.623	1199.75	155.452
14	1399.84	281.008	1073.8	148.844
15	1278.99	208.001
16	1341.82	218.192
17	1139.87	221.357

## Sheet: Figure 3G
	YFP-PrP* siTMED9 knockdown worked	in green triangles
	YFP-PrP* siTMED9 knockdown worked	in red square
	YFP-PrP* siTMED9 knockdown failed		YFP-PrP* siTMED9 knockdown worked
	αTMED9-AF568 intensity (A.U.)	αGFP-AF647 intensity (A.U.)	αTMED9-AF568 intensity (A.U.)	αGFP-AF660 intensity (A.U.)
1	1546.44	255.948	701.758	158.109
2	1090.44	268.42	619.289	153
3	1210.86	308.993	535.34	149.641
4	1104.75	256.826	515.909	136.198
5	1282.42	228.836	501.786	136.818
6	1380.93	206.631	528.989	160.242
7	868.629	262.663	561.128	168.045
8	1279.77	254.239	697.749	154.937
9	1309.96	269.679	635.798	146.967
10	1297.16	213.986	699.297	150.843
11			707.828	157.075
12			699.32	145.416
13			586.717	146.402
14			680.576	154.287
15			640.827	150.194
16			589.703	141.199
17			585.807	147.587
18			516.285	147.201
19			652.41	146.064
20			607.426	142.532
21			608.44	158.387
22			625.07	153.412
23			638.008	156.295

## Sheet: Figure 3I
NRK+YFP-PrPm and endo-CNX with or without siRNA TMED9 under TG treatment
		Ctl siRNA								siRNA TMED9
		TG 0				TG 90 min				TG 0				TG 90 min
		Cell 1	Pearson's R value (no threshold)	0.85		Cell 1	Pearson's R value (no threshold)	0.5		Cell 1	Pearson's R value (no threshold)	0.8		Cell 1	Pearson's R value (no threshold)	0.91
		Cell 2	Pearson's R value (no threshold)	0.86		Cell 2	Pearson's R value (no threshold)	0.65		Cell 2	Pearson's R value (no threshold)	0.61		Cell 2	Pearson's R value (no threshold)	0.92
		Cell 3	Pearson's R value (no threshold)	0.84		Cell 3	Pearson's R value (no threshold)	0.47		Cell 3	Pearson's R value (no threshold)	0.83		Cell 3	Pearson's R value (no threshold)	0.89
		Cell 4	Pearson's R value (no threshold)	0.74		Cell 4	Pearson's R value (no threshold)	0.51		Cell 4	Pearson's R value (no threshold)	0.83		Cell 4	Pearson's R value (no threshold)	0.64
		Cell 5	Pearson's R value (no threshold)	0.87		Cell 5	Pearson's R value (no threshold)	0.6		Cell 5	Pearson's R value (no threshold)	0.56		Cell 5	Pearson's R value (no threshold)	0.84
		Cell 6	Pearson's R value (no threshold)	0.88		Cell 6	Pearson's R value (no threshold)	0.51		Cell 6	Pearson's R value (no threshold)	0.58		Cell 6	Pearson's R value (no threshold)	0.85
		Cell 7	Pearson's R value (no threshold)	0.89		Cell 7	Pearson's R value (no threshold)	0.57		Cell 7	Pearson's R value (no threshold)	0.85		Cell 7	Pearson's R value (no threshold)	0.91
		Cell 8	Pearson's R value (no threshold)	0.78		Cell 8	Pearson's R value (no threshold)	0.56		Cell 8	Pearson's R value (no threshold)	0.81		Cell 8	Pearson's R value (no threshold)	0.91
		Cell 9	Pearson's R value (no threshold)	0.84		Cell 9	Pearson's R value (no threshold)	0.44		Cell 9	Pearson's R value (no threshold)	0.9		Cell 9	Pearson's R value (no threshold)	0.91
		Cell 10	Pearson's R value (no threshold)	0.8		Cell 10	Pearson's R value (no threshold)	0.59		Cell 10	Pearson's R value (no threshold)	0.91		Cell 10	Pearson's R value (no threshold)	0.68
		Cell 11	Pearson's R value (no threshold)	0.82		Cell 11	Pearson's R value (no threshold)	0.61		Cell 11	Pearson's R value (no threshold)	0.84		Cell 11	Pearson's R value (no threshold)	0.63
		Cell 12	Pearson's R value (no threshold)	0.73		Cell 12	Pearson's R value (no threshold)	0.44		Cell 12	Pearson's R value (no threshold)	0.88		Cell 12	Pearson's R value (no threshold)	0.89
		Cell 13	Pearson's R value (no threshold)	0.87						Cell 13	Pearson's R value (no threshold)	0.83		Cell 13	Pearson's R value (no threshold)	0.84
		Cell 14	Pearson's R value (no threshold)	0.9						Cell 14	Pearson's R value (no threshold)	0.83		Cell 14	Pearson's R value (no threshold)	0.87
										Cell 15	Pearson's R value (no threshold)	0.89
Average				0.833571				0.5375				0.796667				0.835
Std				0.051493				0.0662225				0.111455				0.100481
For graph						Ctl siRNA		siRNA TMED9
						TG 0	TG 90	TG 0	TG 90
				Average		0.833571	0.5375	0.796667	0.835
				Std		0.051493	0.0662225	0.111455	0.100481

## Sheet: Figure 3K
NRK+YFP-PrP WT and endo-CNX with or without siRNA TMED9
		Ctl siRNA				siRNA TMED9
		Cell 1	Pearson's R value (no threshold)	0.36		Cell 1	Pearson's R value (no threshold)	0.45
		Cell 2	Pearson's R value (no threshold)	0.36		Cell 2	Pearson's R value (no threshold)	0.4
		Cell 3	Pearson's R value (no threshold)	0.26		Cell 3	Pearson's R value (no threshold)	0.55
		Cell 4	Pearson's R value (no threshold)	0.3		Cell 4	Pearson's R value (no threshold)	0.44
		Cell 5	Pearson's R value (no threshold)	0.36		Cell 5	Pearson's R value (no threshold)	0.48
		Cell 6	Pearson's R value (no threshold)	0.37		Cell 6	Pearson's R value (no threshold)	0.33
		Cell 7	Pearson's R value (no threshold)	0.37		Cell 7	Pearson's R value (no threshold)	0.26
		Cell 8	Pearson's R value (no threshold)	0.29		Cell 8	Pearson's R value (no threshold)	0.39
		Cell 9	Pearson's R value (no threshold)	0.27		Cell 9	Pearson's R value (no threshold)	0.5
		Cell 10	Pearson's R value (no threshold)	0.32		Cell 10	Pearson's R value (no threshold)	0.46
		Cell 11	Pearson's R value (no threshold)	0.3		Cell 11	Pearson's R value (no threshold)	0.37
		Cell 12	Pearson's R value (no threshold)	0.29		Cell 12	Pearson's R value (no threshold)	0.35
		Cell 13	Pearson's R value (no threshold)	0.39		Cell 13	Pearson's R value (no threshold)	0.47
		Cell 14	Pearson's R value (no threshold)	0.45		Cell 14	Pearson's R value (no threshold)	0.38
		Cell 15	Pearson's R value (no threshold)	0.37		Cell 15	Pearson's R value (no threshold)	0.37
		Cell 16	Pearson's R value (no threshold)	0.34		Cell 16	Pearson's R value (no threshold)	0.45
		Cell 17	Pearson's R value (no threshold)	0.29		Cell 17	Pearson's R value (no threshold)	0.4
		Cell 18	Pearson's R value (no threshold)	0.19		Cell 18	Pearson's R value (no threshold)	0.52
		Cell 19	Pearson's R value (no threshold)	0.37		Cell 19	Pearson's R value (no threshold)	0.39
		Cell 20	Pearson's R value (no threshold)	0.34		Cell 20	Pearson's R value (no threshold)	0.4
		Cell 21	Pearson's R value (no threshold)	0.29		Cell 21	Pearson's R value (no threshold)	0.38
		Cell 22	Pearson's R value (no threshold)	0.26		Cell 22	Pearson's R value (no threshold)	0.36
						Cell 23	Pearson's R value (no threshold)	0.31
						Cell 24	Pearson's R value (no threshold)	0.29
		Average		0.324545				0.404167
		Std		0.0555736				0.0705878
		For graph				Ctl siRNA	siRNA TMED9
				Average		0.324545	0.404167
				Std		0.0555736	0.0705878

[truncated: 17 more sheets: Figure 4B, Figure 4D, Figure 4F, Figure 4H, Figure 4J, Figure 4L, Figure 5B, Figure 5D, Figure 5I, Figure 5K, Figure 7C&D, Supp. Fig. S3C, Supp. Fig. S3E, Supp. Fig. S3G, Supp. Fig. S3H, Supp. Fig. S4B, Supp. Fig. S5B]
